# Supplementary material for: Exploring the Impact of Pitch-Coated Pottery on Wine Composition: Metabolomics Characterization of an Ancient Technique
Source: Foods. 2025 Nov 11;14(22):3857. doi: 10.3390/foods14223857 (PMC12651153; doi:10.3390/foods14223857)
Supplement: Supplementary file 1 [file foods-14-03857-s001.zip]

Archive with 2 entries (2 files):
- Supplementary material S1_Foods.pdf
- Supplementary Material S2.xlsx
