# Supplementary material for: Exploring the Impact of Pitch-Coated Pottery on Wine Composition: Metabolomics Characterization of an Ancient Technique
Source: Foods. 2025 Nov 11;14(22):3857. doi: 10.3390/foods14223857 (PMC12651153; doi:10.3390/foods14223857)
Supplement: Supplementary file 1 [file foods-14-03857-s001.zip › Supplementary Material S2.xlsx]

## Sheet: Supplentary Material 2
Compound	exact mass	adduct	Retention Time	error ppm	Class	CompositeSpectrum	MS/MS spectrum	InChIKey	SMILES	Must non-coated 1	Must non-coated 2	Must non-coated 3	Must non-coated 4	Must non-coated 5	Must non-coated 6	Must non-coated 7	Must non-coated 8	Must non-coated 9	Must pitch-coated 1	Must pitch-coated 2	Must pitch-coated 3	Must pitch-coated 4	Must pitch-coated 5	Must pitch-coated 6	Must pitch-coated 7	Must pitch-coated 8	Must pitch-coated 9	Wine non-coated 1	Wine non-coated 2	Wine non-coated 3	Wine non-coated 4	Wine non-coated 5	Wine non-coated 6	Wine non-coated 7	Wine non-coated 8	Wine non-coated 9	Wine pitch-coated 1	Wine pitch-coated 2	Wine pitch-coated 3	Wine pitch-coated 4	Wine pitch-coated 5	Wine pitch-coated 6	Wine pitch-coated 7	Wine pitch-coated 8	Wine pitch-coated 9
Aminobutyric acid betaine	146.118	[M+H]+	0.62	-3	Straight chain fatty acids	146.11801:36144 147.12136:5421 148.12472:746	100.07588:159 101.05954:45 114.09331:53 146.12959:1553 146.17244:44 146.45993:26	JHPNVNIEXXLNTR-UHFFFAOYSA-N	C[N+](C)(C)CCCC(=O)[O-]	292767	280155	293469	269448	276037	271072	274524	267555	269446	289662	252174	253910	229493	267121	236463	268438	252912	274604	229883	322497	343466	269617	261672	246102	271172	254155	246366	260230	272167	264909	215992	229386	204782	247750	243258	267360
Tartaric acid	149.01	[M-H]-	1.067	-2.9	Sugar acids and derivatives	149.00964:15815 150.01299:340 151.01635:483	103.0052:123 105.01963:235 105.06889:5 117.85755:52 125.37646:55 130.64258:69 130.69778:20 132.07819:90 148.90419:98 149.01044:51 149.06584:6	FEWJPZIEWOKRBE-FNNSSLBKNA-N	O=C(O)C(O)C(O)C(=O)O	23076	35582	25596	25193	51008	29142	47155	24238	31537	159134	182666	172583	192865	189672	191236	220484	209727	218720	14361	38075	19305	90133	35796	93605	65744	26534	25716	89334	78435	84546	60518	55563	61195	82936	85721	92685
Acetylproline	158.082	[M+H]+	3.364	-1.5	Proline and derivatives	158.08139:10429 159.08474:1377 160.0881:0	112.07526:467 112.11612:41 112.13265:9 116.06914:393 116.1022:18 116.66194:19 117.06858:124 158.11858:58	GNMSLDIYJOSUSW-UHFFFAOYSA-N	O=C(O)C1N(C(=O)C)CCC1	92421	113035	109042	94296	103857	110619	108403	106329	106713	80221	82492	74746	80413	81431	83256	96010	98758	104261	170940	163177	259539	199969	196726	202587	108205	93025	106826	190015	168323	266605	173670	198336	174804	203971	297990	189428
Levoglucosan	161.046	[M-H]-	2.851	-4	Oxepanes	161.0462:7507 162.04955:443 163.05291:0	101.02549:761 101.08662:22 105.88219:23 108.93192:21 110.95539:29 112.36733:44 115.00488:163 115.03214:14 115.31515:27 115.38225:18 115.72917:19 117.05934:66 120.98508:33 121.95671:32 132.89314:13 138.38937:7 143.03441:42 146.55092:26 150.49307:24 158.68399:28 160.89748:48	TWNIBLMWSKIRAT-VFUOTHLCSA-N	OC1C(O)C2OCC(O2)C1O	21815	28275	26845	16426	14438	24994	27122	26911	24938	27893	18689	27821	22019	26895	26511	33453	33650	35255	31105	14596	32497	16134	29171	22005	33120	32602	32286	35120	38899	32520	29133	29560	30898	37055	34231	28655
Tryptophol	162.092	[M+H]+	5.192	-2.8	3-alkylindoles	162.0918:19923 163.09515:5728 164.09851:0	103.05488:151 104.42039:13 115.05496:293 115.10033:6 116.04839:27 117.07004:1833 117.11163:28 118.06527:26 120.0899:146 126.04795:77 127.05614:115 128.05046:213 130.06619:731 130.12071:8 131.07266:234 142.06456:45 143.0726:1651 143.15878:7 143.40813:41 144.08101:16180 144.14511:127 144.18333:8 144.23247:21 144.25748:40 144.45352:48 144.49527:44 144.50986:9 144.55785:9 144.57796:17 144.60544:8 144…	MBBOMCVGYCRMEA-UHFFFAOYSA-N	OCCC1=CNC2=C1C=CC=C2	117083	113238	112894	82750	83961	89173	124499	120014	132024	85196	88319	92391	100891	104462	99947	137276	129373	135083	98898	97048	97213	102504	99711	107981	104137	99133	103775	84648	90958	85895	96335	96765	95003	111954	97649	103135
Coumaric acid	163.041	[M-H]-, [M+H-H2O]+	4.063	-4.5	Hydroxycinnamic acids	163.04082:20142 164.04417:3672 165.04753:726	101.70585:30 102.08803:20 106.26778:29 107.46616:22 113.30286:78 118.30103:19 118.48231:25 119.0507:3117 119.11028:40 119.11786:7 119.21253:32 119.43313:22 119.50456:15 119.53871:14 119.8045:21 120.43977:41 125.10059:18 128.89453:12 130.0323:64 133.23346:22 137.39186:16 143.40825:12 144.09071:47 149.95706:31 153.21307:22 162.89325:32 163.00392:219 163.04317:8	NGSWKAQJJWESNS-ZZXKWVIFSA-N	O=C(O)C=CC1=CC=C(O)C=C1	108190	113513	120894	115296	123893	119722	120764	124905	141043	130824	138262	120879	140838	137854	136278	161131	153208	154216	113068	120029	115497	131546	124513	132726	126531	133822	123863	159732	157445	151177	151805	152765	150245	138050	141994	148891
Phenyllactic acid	165.057	[M-H]-	4.71	-4.7	Phenylpropanoic acids	165.05655:26548 166.0599:6796 167.06326:287	100.4566:66 101.03899:341 102.53008:13 102.82145:14 103.05597:2083 103.11079:18 103.40705:22 104.35157:29 104.42308:66 115.73296:20 115.91652:15 117.03635:87 119.05094:3710 119.10835:18 119.17373:15 119.33817:34 119.38988:28 119.58805:35 119.61842:50 119.6416:22 119.7855:30 120.07801:33 121.19194:37 122.20215:26 126.54301:51 136.19125:29 143.15102:24 146.16042:35 147.0461:1508 147.10884:20 147.22…	VOXXWSYKYCBWHO-QMMMGPOBSA-N	O=C(O)C(O)CC=1C=CC=CC1	137768	135467	135724	141621	149533	148212	145689	154764	148306	131286	154520	159376	156187	159617	155434	193670	206662	207366	158642	161125	165791	190318	191336	198878	149836	153097	147765	180530	201479	191176	157847	148395	161417	188308	199013	198337
Phenylalanine	166.087	[M+H]+, [M-H]-	2.487	-2.7	Phenylalanine and derivatives	166.08669:9155 167.09004:2439 168.0934:308	102.59496:53 103.05387:1210 103.09525:17 103.25989:19 103.7237:29 107.04926:395 111.88802:24 120.08129:5796 120.15282:14 120.25204:41 120.70912:23 131.04457:21	COLNVLDHVKWLRT-UHFFFAOYSA-N	C1=CC=C(C=C1)CC(C(=O)O)N	30007	32400	28085	26700	29308	30559	23983	32375	26893	26012	30714	26257	29594	29380	29710	29027	32608	34285	51152	51649	55731	64126	67936	63820	32306	29851	29447	60757	67782	64005	60467	65424	71637	70751	76801	72713
Ethyl vanillin	167.071	[M+H]+	3.578	-2.6	Alkyl-phenylketones	167.07066:11728 168.07401:2587 169.07737:237	105.03445:123 106.04202:382 107.04977:56 107.08906:154 107.10962:36 121.06326:162 122.03448:330 122.07479:14 122.09189:6 123.04397:1151 123.094:6 123.28598:47 123.44009:24 124.05251:358 124.08892:18 137.06146:126 165.0558:146 165.08501:10 167.0713:2675 167.14018:21 167.35545:52	DFYRUELUNQRZTB-UHFFFAOYSA-N	O=C(C1=CC=C(O)C(OC)=C1)C	94766	93014	96023	97720	107525	104038	102148	99988	106396	95928	96247	97481	92128	92116	93458	104321	113391	116147	93082	105332	94300	109897	114509	112856	104199	100954	98197	105967	103166	110703	98240	97796	100255	115389	104285	110222
Gallic acid	169.016	[M-H]-	1.599	-5	Gallic acids	169.01511:80079 170.01846:6901 171.02182:1127	102.96854:15 106.36082:7 107.01315:144 108.021:51 119.24725:26 120.78664:49 124.01756:1025 124.07756:6 124.24799:14 124.33699:18 124.34878:30 124.6468:21 124.95726:53 125.02475:8539 125.08506:71 125.12776:15 125.24061:25 125.31031:14 125.39288:15 125.52261:27 125.93273:20 126.27596:15 131.54817:37 135.88684:30 138.71336:39 140.24567:26 141.97787:42 149.45207:14 154.29784:19 158.55614:30 159.75639…	LNTHITQWFMADLM-UHFFFAOYSA-N	OC(=O)C1=CC(O)=C(O)C(O)=C1	478713	514935	517556	325142	360728	344321	662926	677278	620799	290046	287541	282873	439658	433840	458553	480034	453143	470818	748187	778475	786366	808379	775164	810469	478300	464248	487820	579521	618232	606569	680064	718224	696238	564902	594401	553968
Pyridoxine	170.082	[M+H]+	1.583	-2.5	Histidine and derivatives	170.08159:19941 171.08494:3231 172.0883:237	107.01307:3051 107.0666:12 107.37315:26 107.39743:16 107.5125:7 109.02811:1721 109.08405:11 109.37794:16 115.05938:70 122.63539:47 125.02496:820 125.05995:36 125.0758:178 125.28678:12 127.03896:556 127.08091:15 135.0081:58 153.01802:960 153.06525:13	LXNHXLLTXMVWPM-UHFFFAOYSA-N	OC=1C(=NC=C(C1CO)CO)C	162115	150535	155878	139298	130657	133045	149258	156729	152419	123466	130210	124252	131762	140988	127846	164508	166210	161897	182785	180147	191366	210082	217616	216293	141193	154376	147230	190218	201295	204535	214578	197182	195658	216137	207220	205359
Aesculetin	177.02	[M-H]-, [M+H]+	4.187	-3.8	6,7-dihydroxycoumarins	177.01997:8547 178.02332:1489 179.02668:1822	102.73483:14 102.9593:12 105.03596:1012 105.07729:21 105.14015:27 105.28735:12 105.45733:43 105.51775:16 105.92664:8 106.31072:14 111.89008:47 114.49296:8 121.03003:221 121.93014:69 125.92104:11 131.01131:26 131.93468:38 133.03026:797 133.07243:12 133.4283:16 133.70265:25 146.25653:141 147.70894:66 149.024:259 149.3033:57 173.93317:7 174.84523:5 175.43332:43 177.0195:2110 177.069:40 177.16965:35 …	ILEDWLMCKZNDJK-UHFFFAOYSA-N	O=C1OC=2C=C(O)C(O)=CC2C=C1	55636	61341	55906	30158	27474	27618	69879	73209	76727	8664	9569	11270	23386	26188	22137	21240	18666	20200	44675	46080	46759	59080	53128	53668	55719	55410	46830	11638	8984	13294	21895	19629	17185	8983	7281	5535
Dihydroxycoumarin	177.02	[M-H]-	3.625	-4.3	6,7-dihydroxycoumarins	177.02013:7832 178.02348:1003 179.02684:1441	108.8271:25 118.65854:14 118.9437:7 119.62981:23 121.77692:11 122.17529:8 126.79108:11 127.15915:18 128.64639:40 129.54765:190 129.60081:5 133.02939:113 143.63278:16 146.12068:50 150.55269:39 152.63835:32 153.94455:14 161.69669:21 162.85072:92 169.45374:58 177.20816:29	ILEDWLMCKZNDJK-UHFFFAOYSA-N	O=C1OC=2C=C(O)C(O)=CC2C=C1	60548	60161	69754	75545	44467	70325	76247	86856	82641	29392	15867	8553	72973	39999	60741	70267	28356	71211	10989	9216	12935	90794	86690	88213	73877	69183	75393	12525	94791	94802	100144	87265	89845	51148	57148	53251
Homovanillic acid	181.051	[M-H]-	5.208	-3.1	Methoxyphenols	181.05118:9431 182.05453:1458 183.05789:415	107.79379:19 108.02183:2177 108.12204:18 108.16534:23 108.58809:36 109.03027:841 109.08757:7 109.1903:41 109.27637:25 115.85886:78 125.83162:86 129.28493:12 131.83096:20 135.01057:159 135.05447:7 140.10287:55 152.01198:100 153.0193:72 156.57799:17 170.88887:38 180.04721:31 180.14116:19 181.05009:149 181.44664:10	QRMZSPFSDQBLIX-UHFFFAOYSA-N	O=C(O)CC1=CC=C(O)C(OC)=C1	21861	25546	22028	10003	9075	8871	27504	28228	32723	5624	5753	4924	16944	16363	17439	13530	17115	17572	27328	28113	25694	25726	25451	27787	20317	20653	17693	19573	20493	16503	40110	29189	36118	10727	13664	11774
Tyrosine	182.082	[M+H]+	0.996	-4	Pyrimidones	182.08188:22891 183.08523:7395 184.08859:977	108.08028:244 108.11093:11 109.06358:202 109.09728:9 110.02409:208 110.07121:5 118.06543:275 119.04949:1222 119.33234:18 120.0511:82 121.06469:91 123.04349:1273 136.07573:1754 136.18448:12 136.46011:32 137.19919:14 147.04497:514 165.0553:479 165.12086:7 182.116:206 182.17159:6	OUYCCCASQSFEME-QMMMGPOBSA-N	C1=CC(=CC=C1C[C@@H](C(=O)O)N)O	2076	16518	14027	13347	12772	12035	1814	13547	15601	19091	20262	17258	19520	18837	17823	20562	23412	21026	31111	27083	26326	35113	29145	28690	16432	14303	15281	40987	41762	47548	41959	46928	41676	53168	47227	43286
O-methylgallic acid	185.045	[M+H]+	2.272	-3	Gallic acid and derivatives	185.04503:4845 186.04838:522 187.05174:394	111.04411:93 116.81418:30 139.03758:558 139.08429:8 143.89607:179 143.93465:7 144.90154:80	KWCCUYSXAYTNKA-UHFFFAOYSA-N	O=C(O)C1=CC(O)=C(O)C(OC)=C1	24094	24365	24120	20950	22375	24192	22968	20885	20656	40270	38352	37011	44304	42070	41236	41453	39024	36315	50833	51944	55931	60102	52891	56383	26172	22311	22079	60701	69320	60846	58726	54219	47346	66513	74212	69934
Tryptophan	188.072	[M+H]+	3.728	-2.1	3-alkylindoles	188.071:21651 189.07435:6504 190.07771:702	103.05378:68 103.17105:9 115.05396:1091 115.0966:19 116.06074:340 116.08944:9 117.05724:533 117.07073:854 117.32973:18 118.06576:6121 118.13318:40 118.24768:44 118.36295:57 118.40984:9 118.46925:23 119.06726:65 127.05296:210 127.08847:15 127.20253:64 128.06154:100 132.07967:45 142.06465:564 142.0974:13 143.04692:86 143.07353:1111 143.12968:5 144.04195:254 144.08104:2491 144.12825:11 145.53111:44 …	QIVBCDIJIAJPQS-VIFPVBQESA-N	C1=CC=C2C(=C1)C(=CN2)C[C@@H](C(=O)O)N	17049	13628	12845	7735	8864	9877	10899	14205	9970	9748	13314	8113	13394	14179	13619	13253	8704	11061	2996	3093	3639	3043	3129	2435	10721	10300	10594	2600	3369	1436	2435	2663	2111	2085	2062	3480
Kynurenic Acid	190.05	[M+H]+	3.964	-0.2	Branched unsaturated hydrocarbons	190.04993:5493 191.05328:2005 192.05664:228	107.04875:99 107.07794:11 116.04951:709 116.08051:34 116.3636:46 121.04118:22 130.92503:48 144.04475:4077 144.15326:24 144.55022:22 162.21191:56	HCZHHEIFKROPDY-UHFFFAOYSA-N	C1=CC=C2C(=C1)C(=O)C=C(N2)C(=O)O	41906	31821	30241	39093	56671	41967	36168	38182	42474	191090	200050	295302	189214	195731	183511	134302	190663	146581	160114	266635	140826	104682	96841	149168	62016	64607	61888	161721	249265	168865	153030	149982	158548	134242	143899	142893
Citrate	191.021	[M-H]-	0.956	-4.5	Tricarboxylic acids and derivatives	191.0206:180293 192.02395:21185 193.02731:4637	100.86053:18 101.38757:11 103.04139:381 104.37284:18 104.86275:20 107.84904:14 110.2509:13 110.34933:26 110.36991:5 110.40417:8 110.42217:17 110.45509:8 110.48859:12 110.50981:28 110.5463:29 110.64121:62 110.72884:10 110.83051:10 110.85305:39 110.9883:22 111.00914:22274 111.07635:72 111.1002:40 111.14192:11 111.16022:33 111.1919:37 111.20802:104 111.24794:79 111.31207:60 111.32862:72 111.36508:45…	KRKNYBCHXYNGOX-UHFFFAOYSA-N	OC(=O)CC(O)(CC(O)=O)C(O)=O	1157600	1297796	1365987	1359850	1348973	1411480	1337985	1389784	1385562	1820668	1855836	1862537	1879945	1890045	1963989	2060032	1967094	2058017	1651740	1675712	1676626	1891391	1926319	2010724	1416976	1435554	1413150	2002849	2036708	2031899	2235690	2336836	2351965	1958495	1961636	1973460
Ferulic acid	193.051	[M-H]-	4.199	-2.4	Hydroxycinnamic acids	193.05113:12518 194.05448:2665 195.05784:1019	114.52164:6 115.61777:27 124.53062:35 124.90268:15 125.87431:20 126.08057:20 126.96464:55 126.97712:22 133.02979:165 133.16936:36 134.03615:249 144.47844:26 144.56607:8 147.77144:24	KSEBMYQBYZTDHS-UHFFFAOYSA-N	COC1=C(O)C=CC(C=CC(O)=O)=C1	105693	116086	119151	89927	81674	89190	126526	121402	129449	33547	35524	39196	65118	69419	62970	55407	61484	56442	40791	43452	37313	45270	44509	43975	104699	104428	107014	40030	41067	49932	45915	45224	51356	34844	31958	32856
Gluconic Acid	195.052	[M-H]-	0.599	-5	Medium-chain hydroxy acids and derivatives	195.05197:151413 196.05532:32474 197.05868:8789	101.02699:178 103.07549:104 103.61888:32 105.0209:240 105.0483:11 109.29051:83 109.30905:5 110.37485:29 110.50549:34 111.00988:41 111.66946:15 111.95538:13 112.34167:13 113.02557:139 114.26326:183 115.11023:26 116.66474:55 116.70206:15 117.41645:57 126.487:31 127.4568:10 128.29684:31 129.01953:1609 129.17432:15 129.39343:22 129.4671:30 129.49812:16 129.53368:44 129.96263:26 130.02068:20 131.03435…	RGHNJXZEOKUKBD-SQOUGZDYSA-N	C([C@H]([C@H]([C@@H]([C@H](C(=O)O)O)O)O)O)O	1066360	1144597	1215447	965149	1291627	892616	895251	1040592	857868	640996	471466	438456	338122	298872	586226	735815	716913	760708	779710	837533	838718	659443	686072	774568	1087660	914247	1108987	791642	631526	682844	716379	673561	649077	633297	629145	632249
Carvyl acetate	195.138	[M+H]+	5.746	0.8	Menthane monoterpenoids	195.13777:8773 196.14112:2071 197.14448:0	103.05315:92 105.06918:215 105.10713:6 106.07761:255 106.11851:13 107.02724:82 107.08492:81 107.53769:15 109.06596:101 109.10175:583 111.08059:252 119.02308:239 119.08447:283 119.12385:6 120.97354:147 121.10174:414 121.14051:24 123.02085:56 132.91576:211 133.9133:225 135.11702:155 137.09581:1376 137.14243:22 137.17886:14 137.22054:23 139.04829:116 148.96638:98 149.13089:156 149.37773:75 149.48935…	YTHRBOFHFYZBRJ-UHFFFAOYNA-N	O=C(OC1C(=CCC(C(=C)C)C1)C)C	30265	31842	28449	16336	14339	14845	34612	28766	31580	6707	5451	4624	16582	15962	17152	14944	15066	12390	31457	25465	26056	32192	32442	30632	23764	22882	24231	17006	18850	18048	36284	42022	39637	16684	17291	20869
Linalool acetate	195.14	[M-H]-	6.768	-3.2	Acyclic monoterpenoids	195.13969:30807 196.14304:4972 197.1464:557	101.0349:27 109.06603:43 111.08225:176 116.47372:9 116.86723:6 118.71571:15 126.62574:38 138.06932:114 138.099:5 150.43793:89 155.23911:16 156.27019:45 160.84276:201 160.881:9 167.14275:176 167.64441:19 179.10927:205 179.1813:7 195.13882:1264 195.2337:20	UWKAYLJWKGQEPM-UHFFFAOYNA-N	O=C(OC(C=C)(C)CCC=C(C)C)C	13965	13232	14566	18538	18560	19874	14747	14068	11667	209503	203065	213196	230233	233215	245092	207296	184538	203269	134024	141943	147623	184862	197959	190636	16140	18132	23295	226914	236294	231763	79858	72415	81849	208243	202156	205818
Indolelactic acid	206.081	[M+H]+	4.465	-1.6	Delta valerolactones	206.08147:8772 207.08482:2587 208.08818:0	116.0483:18 117.05719:64 118.06466:1050 118.12186:5 125.00885:82 127.95948:70 130.06508:557 131.0717:81 132.08081:351 132.59865:18 142.06165:55 143.07222:156 144.07957:118 146.06039:144 146.0945:189 159.99626:98 160.07909:16 170.06226:377 170.26045:29 188.07065:371	XGILAAMKEQUXLS-UHFFFAOYSA-N	O=C(O)C(O)CC1=CNC=2C=CC=CC21	12117	11487	15240	18034	16171	15147	8005	5289	4775	140201	134114	140738	141619	138955	135943	135681	129001	139838	149135	140382	147022	131875	136176	140573	16174	16590	12544	125673	140234	142761	306368	312348	295270	116838	116968	113880
Pantothenic acid	218.104	[M-H]-	3.428	-3.2	Secondary alcohols	218.1041:8383 219.10745:2323 220.11081:435	103.30217:9 106.50048:10 107.86314:34 111.50396:76 111.54105:5 116.07175:300 125.26759:26 131.23984:19 135.13205:14 144.65372:10 145.2097:52 146.08296:781 146.3409:7 150.16069:30 154.18575:62 176.28931:51 178.48665:12 180.6338:83 191.5513:84 198.35715:26 208.59618:118 208.89331:19 210.27097:16 218.10118:103 218.405:20	GHOKWGTUZJEAQD-ZETCQYMHSA-N	O=C(O)CCN=C(O)C(O)C(C)(C)CO	30998	36199	39966	39848	42818	43662	41078	43254	42766	40180	41269	44114	39505	42546	45844	56285	48747	51007	46152	48239	49014	52441	52318	55413	42240	47982	46457	54505	57921	55040	52638	51756	47805	54090	55464	51994
Coniferyl acetate	221.082	[M-H]-	5.118	-0.3	Methoxyphenols	221.08205:8579 222.0854:1353 223.08876:0	100.93439:24 112.70616:22 119.04969:36 123.29951:89 123.32083:35 127.3584:27 135.04225:101 137.95045:11 141.63895:29 149.05922:237 149.41777:7 149.46019:5 157.06602:135 157.09332:15 167.53882:16 167.70454:11 176.96494:267 179.56248:14 185.47488:52 190.66322:27 195.9342:125	XLZFUNZRKIQHOL-ONEGZZNKSA-N	O=C(OCC=CC1=CC=C(O)C(OC)=C1)C	917	1438	1055	1379	2619	2810	7761	8461	10518	9730	9740	7503	3931	4599	3922	1377	2244	2505	2317	3080	1565	12793	13607	11529	23709	22289	24741	9352	11312	10466	14614	11990	14142	3103	3471	3474
Leucylproline	229.155	[M+H]+	1.578	-2.3	Dipeptides	229.15515:46534 230.1585:8988 231.16186:1203	102.94762:95 114.05618:251 114.09164:283 114.18221:11 114.55719:19 116.04264:95 116.07063:9 121.02687:308 123.89183:8 126.02735:121 126.09244:45 142.08659:3633 154.9005:41 201.05655:40 229.15413:3455 229.26801:12	VTJUNIYRYIAIHF-UHFFFAOYNA-N	O=C(O)C1N(C(=O)C(N)CC(C)C)CCC1	305826	287736	275021	282354	279166	289687	275715	281783	281472	301448	341090	294992	286247	291284	281253	356838	386478	357810	309276	283325	295320	350601	365969	366171	291176	297867	275919	329271	351806	338602	326542	316407	325821	352828	361402	352762
Prolyl-isoleucine	229.155	[M+H]+	0.887	-3.2	Dipeptides	229.15543:125320 230.15878:33605 231.16214:3534	107.22575:18 110.07025:89 112.9688:94 113.06934:162 114.05534:2929 114.0912:781 114.12286:19 114.70171:10 116.07116:1570 117.48507:34 120.06412:192 120.08218:128 120.12245:5 124.07585:1474 125.97284:203 126.00864:7 126.09237:357 127.71935:5 132.09955:110 132.12158:16 135.96175:50 136.92743:39 140.7655:153 142.06104:167 142.08662:21438 142.15108:169 142.18433:49 142.22121:32 142.25607:10 142.32425…	OCYROESYHWUPBP-CIUDSAMLSA-N	CC[C@H](C)[C@@H](C(=O)O)NC(=O)[C@@H]1CCCN1	996225	1016603	995287	938466	938020	942102	944647	921774	960544	931985	923993	940672	875672	902879	882776	1109176	1164240	1138147	873741	855716	900042	1064182	1029338	1027388	919987	941532	919112	996474	1005119	976914	929035	972183	915850	1064636	1074770	1063858
Cysteinosuccinic acid	238.039	[M+H]+	0.689	-2.6	Cysteine and derivatives	238.03857:22494 239.04192:4279 240.04528:2203	100.02065:227 100.05111:12 101.00369:73 102.04028:88 102.9845:2398 103.25071:44 103.26932:36 103.52397:7 114.00126:521 114.18592:13 120.99609:1341 121.18254:38 121.21312:14 122.5592:19 128.01442:129 131.01616:137 132.01221:427 132.07449:6 132.2672:16 132.99522:84 138.00255:456 138.17854:42 142.97646:80 146.06859:20 148.99319:316 156.01283:577 174.01973:96 174.041:34 174.59335:5 184.00565:718 184.…	XPKKFTKCRVIDAG-UHFFFAOYNA-N	O=C(O)CC(SCC(N)C(=O)O)C(=O)O	371	695	0	1368	1261	523	0	869	0	19742	19815	20903	14884	16664	15476	19063	19747	17729	19280	20074	18640	20218	18137	21182	468	337	480	21523	19447	19055	24352	23991	24448	21174	20267	18214
Prenyl caffeate	249.113	[M+H]+	4.685	-1.5	Coumaric acids and derivatives	249.11253:10345 250.11588:3098 251.11924:0	100.11131:154 107.05048:443 107.09308:26 115.05375:337 115.11125:9 115.99701:72 118.07659:15 119.04382:75 121.02683:241 121.05656:17 127.0563:126 128.06525:72 129.07048:978 131.08498:500 141.06822:268 143.0858:65 144.05771:154 144.08253:21 145.49434:6 146.07253:74 149.00354:20 153.06873:100 155.0477:150 157.06732:199 157.09521:15 157.49918:22 158.07066:83 159.0829:78 160.0338:38 160.08014:46 161.…	TTYOHMFLCXENHR-GQCTYLIASA-N	O=C(OCC=C(C)C)C=CC1=CC=C(O)C(O)=C1	46355	40364	40651	48226	52638	50504	43821	42169	41596	45353	41052	44294	47762	48148	49894	68981	61742	66248	52843	51082	54600	59353	59407	67432	41935	46943	44419	54358	56267	58063	52640	52436	51043	61820	64029	58026
N-(tetradecanoyl)ethanolamine	272.259	[M+H]+	6.142	-2.2	N-acylethanolamines	272.259:174873 273.26235:68177 274.26571:210143	100.07611:24808 100.19288:30 100.27383:25 100.29139:31 100.31541:8 100.35445:110 100.385:27 100.39677:44 100.4135:18 100.43371:15 100.44762:56 100.48244:32 100.52419:48 100.62161:11 100.70414:11 101.07686:305 101.28032:65 101.40627:7 102.97055:16 103.06363:425 103.10511:10 104.0706:968 104.19442:33 104.27948:23 114.09052:91 118.08643:2808 118.1445:24 118.18601:13 118.24298:19 118.57887:17 121.042…	JHIXEZNTXMFXEK-UHFFFAOYSA-N	O=C(NCCO)CCCCCCCCCCCCC	90599	89349	78706	91940	95623	96035	74420	80637	76263	1022870	1014115	1017762	1078699	1056621	1044323	890708	923320	896758	827121	811535	794816	877559	845275	866277	84577	80084	81333	1118588	1106825	1115270	776269	750897	720192	866800	849229	828113
Catechin	289.074	[M-H]-, [M+H]+	4.039	-4.6	Catechins	289.07312:39003 290.07647:12785 291.07983:1649	107.05143:196 107.08504:18 107.09769:10 108.02272:393 108.06055:18 108.47925:16 108.52663:37 108.6713:9 109.03095:5688 109.06686:182 109.15305:13 109.16755:20 109.18931:19 109.27637:32 109.3091:18 109.33806:13 109.40356:51 109.43244:5 109.50871:19 109.65763:23 109.72067:48 109.774:19 109.82492:11 109.87585:29 110.16346:9 113.37391:16 113.47389:6 117.03411:148 117.06944:161 117.39675:22 117.62505:…	PFTAWBLQPZVEMU-DZGCQCFKSA-N	OC=1C=C(O)C2=C(OC(C3=CC=C(O)C(O)=C3)C(O)C2)C1	165201	182138	176435	27365	50902	33509	191394	203253	192354	34175	40506	28573	96976	91743	91209	47540	50228	61058	118151	115457	107418	130384	119117	131443	106823	105056	121299	101327	99991	95235	269139	273738	275675	91967	85946	89665
Epicatechin	291.087	[M+H]+	4.262	-1.6	Catechins	291.08679:22661 292.09014:8028 293.0935:775	103.05465:360 105.0319:101 105.07001:47 111.04462:592 111.28506:10 115.05451:320 115.09287:9 117.06776:46 119.04758:760 119.08974:7 120.05333:73 121.02592:80 123.04404:8652 123.10376:51 123.15484:31 123.19337:11 123.21841:10 123.26931:80 123.73815:14 124.89079:37 127.03864:101 127.06985:12 129.06686:50 129.2316:31 131.04868:255 131.08324:16 133.06213:149 134.31116:31 137.02267:205 137.04878:19 13…	PFTAWBLQPZVEMU-UKRRQHHQSA-N	Oc(c3)c(O)cc(c3)[C@@H](O1)[C@H](O)Cc(c(O)2)c(cc(O)c2)1	195616	187330	201725	12960	14234	16171	206616	196106	129601	10518	13847	9565	97439	91446	89339	30195	18778	20153	117073	57737	76280	76950	66788	81727	76754	84330	136516	63556	107625	53385	210000	209400	201109	58317	43352	41431
Argininosuccinic acid	291.131	[M+H]+	0.777	-3.4	Aspartic acid and derivatives	291.13089:55765 292.13424:16232 293.1376:2287	109.02902:147 109.06298:74 110.02483:326 110.07156:141 110.99229:72 111.07801:180 112.08694:675 112.13712:8 113.01031:129 113.07134:429 113.11449:16 113.93706:132 114.10085:104 115.08643:989 115.14459:12 115.82402:20 116.03428:936 116.07103:1470 116.94009:65 121.01434:15 122.06976:176 123.04232:38 124.03844:177 125.07021:222 126.05365:193 126.09181:41 127.08701:29 127.19034:23 128.0316:44 128.073…	KDZOASGQNOPSCU-WDSKDSINSA-N	O=C(O)CC(NC(=N)NCCCC(N)C(=O)O)C(=O)O	365461	353742	356842	355821	344791	373518	335867	332016	332732	408421	393161	406322	395430	395360	398078	453454	448436	469314	331234	334190	309823	374909	364940	367138	342318	351754	355806	358115	369286	358839	355198	370128	360124	382378	386980	402085
Cyclopenteneoctanoic acid	293.212	[M+H]+	5.667	-2.3	Prostaglandins and related compounds	293.21182:6772 294.21517:2358 295.21853:771	103.05356:152 105.06916:381 105.10722:19 107.0499:247 107.08562:580 107.11994:52 107.86574:20 109.09935:218 113.09844:125 113.12239:9 117.06918:167 119.08661:28 121.06452:40 121.2437:10 133.10086:37 144.86696:57 144.95055:71 145.10141:122 147.07796:187 147.11868:58 149.07584:105 149.09412:68 151.07022:32 163.10889:156 165.09093:44 165.8382:12 167.089:49 167.35976:8 171.11209:32 185.89368:26 239.1…	PMTMAFAPLCGXGK-HQYJUFBQNA-N	O=C(O)CCCCCCCC1C=CC(=O)C1CC=CCC	44625	41272	41420	27740	32154	27734	47039	46274	48679	16923	19850	16344	26562	25975	24441	29314	29476	31541	28983	30141	29449	27947	32137	32383	35988	33670	33248	28764	23292	24704	34668	35837	31918	21492	25880	22641
Tetradecyliminodiethanol	302.306	[M+H]+	6.464	-2.5	Aporphines	302.30606:13476 303.30941:6737 304.31277:1157	102.09128:1182 102.14141:13 104.06934:214 106.08611:150 106.21974:6 116.06924:82 125.86678:59 126.98291:86 134.71783:40 163.14322:29 170.87126:44 173.12785:39 192.52472:18 200.6523:26 212.23367:132 231.30156:7 233.83771:56 238.25107:18 256.26303:3755 256.37415:21 256.43088:104 256.64883:30 257.26834:93 284.25253:147 302.16504:75 302.27063:586 302.3046:460	CPHJEACXPATRSU-UHFFFAOYSA-N	CCCCCCCCCCCCCCN(CCO)CCO	17512	19438	17532	17509	19831	22611	20215	22681	16324	18598	20252	18210	19532	14697	13279	25576	22430	22585	23063	21961	23748	25015	24921	25652	22185	20446	20214	23067	25771	24483	20300	21614	20319	26224	21795	23918
Quercetin	303.05	[M+H]+	4.604	-1.5	1,2-aminoalcohols	303.05035:15783 304.0537:7057 305.05706:827	111.00395:107 123.04327:71 128.86797:196 137.02216:410 137.97552:57 144.86766:116 147.04648:111 153.01747:37 164.97893:78 185.06732:113 189.05281:141 195.02904:160 195.06848:10 200.04407:178 216.82146:16 219.06566:80 220.99898:89 229.04767:193 255.02742:52 285.03577:72 303.04892:1683 303.18143:100	REFJWTPEDVJJIY-UHFFFAOYSA-N	Oc(c3)c(O)cc(c3)C(O1)=C(O)C(=O)c(c(O)2)c(cc(O)c2)1	70614	61408	58212	93117	90134	78747	85602	82992	73323	16091	16158	15209	22893	20418	15251	20004	22224	22019	26897	23224	23150	14720	18655	15211	50821	57739	44260	18227	18525	14493	53420	55041	59137	19197	19624	19749
Gentisic acid O-hexoside	315.073	[M-H]-	3.354	-3.3	Phenolic glycosides	315.07315:36697 316.0765:11584 317.07986:1875	103.08965:34 106.4185:36 107.37627:48 107.44832:26 107.54897:47 108.0223:12894 108.08643:48 108.11481:43 108.12563:38 108.16911:76 108.18339:39 108.20686:11 108.21817:5 108.25542:10 108.28129:55 108.30074:53 108.33533:42 108.34818:55 108.3988:44 108.45424:33 108.53539:27 108.57259:8 108.59103:17 108.61703:15 108.63147:28 108.6481:20 108.85928:54 108.91766:60 108.95734:19 109.03048:3425 109.08778:…	CBTFERBMQQAROP-TWEVDUBQSA-N	O=C(O)C1=CC(OC2OC(CO)C(O)C(O)C2O)=CC=C1O	210555	240709	237432	229491	222166	215446	234611	239145	240975	209264	209967	208946	202984	206322	213458	271675	269762	270635	216446	218813	220359	250963	262625	264320	262979	256592	241958	242320	230116	222069	200704	191780	200264	258400	245376	252947
Coumaroyl hexoside	325.093	[M-H]-	4.069	-0.6	Hydroxycinnamic acid glycosides	325.09314:9272 326.09649:5163 327.09985:649	105.79032:97 105.8103:10 107.94526:32 109.35265:58 111.22977:14 114.57599:60 117.03597:291 117.06275:17 118.30555:52 118.32001:26 118.35012:26 118.58814:43 118.65238:35 118.72705:15 118.96336:24 119.00047:53 119.05083:20129 119.14817:24 119.17255:54 119.21262:22 119.23323:65 119.25394:42 119.27747:38 119.30366:81 119.3446:56 119.35666:40 119.38042:34 119.40591:38 119.4249:30 119.44978:39 119.5198…	DSNCQKUYZOSARM-ZZXKWVIFNA-N	O=C(OC1OC(CO)C(O)C(O)C1O)C=CC2=CC=C(O)C=C2	51614	57719	52611	49593	57549	59158	56452	47746	52832	83919	83060	82591	64285	62006	56383	80211	108881	105690	50817	60599	55307	75173	94024	59823	56005	53714	61264	101230	97892	99569	66545	69858	64749	76275	107881	103997
Vanilloyl-O-hexoside	329.089	[M-H]-	4.415	-2.4	Hydrolyzable tannins	329.08859:12673 330.09194:4093 331.0953:1413	100.93426:95 102.4247:34 107.01463:77 111.48359:8 113.94022:10 114.21826:26 119.08009:12 122.21749:6 123.00537:74 123.0458:4655 123.14783:30 123.17479:26 123.2326:87 123.25779:41 123.383:31 123.60658:20 123.86914:69 124.84927:97 125.02437:710 125.28699:22 129.68822:44 129.96906:23 132.63762:72 135.00639:61 136.94878:57 138.66411:36 139.04024:12 142.38759:51 146.06293:137 149.651:47 150.98314:35 1…	YROOZUQRTLHXIO-UHFFFAOYSA-N	O=C(OC1OC(CO)C(O)C(O)C1(O))C2=CC=C(O)C(OC)=C2	43377	56965	48967	49130	51685	53398	47036	48834	49039	54636	53870	56894	58823	63918	59132	81634	82063	85377	48201	48820	57395	64783	59174	67935	47617	54286	53522	70739	70403	67342	57122	57359	53096	66028	77249	70259
Gallic acid hexoside	331.067	[M-H]-	2.05	-1	Tannins	331.06738:10160 332.07073:1303 333.07409:0	101.0264:72 115.99849:93 116.03934:6 120.94256:9 123.007:54 124.01212:32 124.24414:12 124.58898:16 125.02487:1437 125.07106:16 125.58243:62 140.66557:77 141.65961:60 142.70256:20 146.08487:25 150.49101:6 151.00302:286 151.0399:169 151.14951:11 153.78517:32 156.60864:29 162.2442:29 165.01988:316 166.08611:226 166.78268:12 167.32295:11 169.01411:2356 169.04913:206 169.07603:29 169.10144:97 169.1284…	GDVRUDXLQBVIKP-UHFFFAOYSA-N	O=C(OC1OC(CO)C(O)C(O)C1(O))C2=CC(O)=C(O)C(O)=C2	78808	47792	91358	83478	61248	89196	94928	97872	55418	42865	26476	41740	66573	71080	66631	76676	69020	78670	48717	37188	46146	33492	44910	38507	95974	88030	89009	38160	45006	41598	46346	44451	45711	36483	41413	35526
Pyridoxine-O-Hexoside	332.135	[M+H]+	0.944	-4.9	Pyridoxines	332.13556:61940 333.13891:23478 334.14227:4809	101.02273:81 106.06568:2016 106.10488:25 106.12036:12 107.0755:79 107.54493:8 108.04324:77 108.08124:27296 108.18664:8 108.19467:40 108.23732:63 108.25814:25 108.28606:66 108.33147:51 108.36435:47 108.37631:32 108.39622:23 108.41943:43 108.4649:58 108.58029:13 108.5951:10 108.61321:75 108.63107:111 108.65378:8 108.67108:38 108.69238:26 108.73993:50 109.02605:173 109.05182:47 109.08509:396 109.126…	MDLTWTOQCHCLSZ-UHFFFAOYSA-N	OC=1C(=NC=C(C=1CO)COC2OC(CO)C(O)C(O)C2(O))C	400391	420400	396347	390437	397250	426380	373189	371453	382562	420765	426213	410472	384304	420446	386270	468189	446744	458861	336563	348825	349803	384227	375154	387558	351054	377516	329885	388726	432585	416111	392392	440918	410961	414714	417365	404563
Methyl gallate-O-hexoside	345.084	[M-H]-	2.271	-3.7	Phenolic glycosides	345.08395:73477 346.0873:13006 347.09066:3117	101.37318:25 101.42951:31 111.7649:67 114.05641:13 118.31992:40 119.04974:62 120.98131:28 122.01804:28 122.87836:26 124.61211:10 125.05855:160 135.04311:132 138.03133:37 138.32014:26 138.83173:25 139.04128:13792 139.18774:24 139.23131:30 139.25661:81 139.3109:27 139.34476:61 139.36395:70 139.40881:21 139.42944:29 139.46227:39 139.55635:31 139.67955:18 139.79861:11 140.04408:265 140.07947:26 140.0…	JUPHZGHVZWMVHU-CXOMXIHSNA-N	O=C(OC)C1=CC(O)=C(OC2OC(CO)C(O)C(O)C2O)C(O)=C1	300230	325207	339305	336993	336801	345204	351898	363152	342590	311053	315757	328106	315358	327937	318352	411584	416472	427010	343493	350984	353061	418905	401585	422171	358691	365333	351149	406468	384298	394753	376644	362232	366826	420361	417182	416908
Carboxymethyl epicatechin	347.078	[M-H]-	4.592	-0.7	Catechins	347.07755:4755 348.0809:1574 349.08426:0	100.22028:28 101.02248:96 111.18584:33 112.49419:36 112.99086:68 114.60065:52 115.19966:37 115.78164:69 121.02943:307 121.47815:33 123.00913:136 129.40335:12 137.37152:20 137.39186:22 138.03554:138 141.57603:26 153.01239:50 153.05434:30 164.93437:17 165.01981:110 165.70164:39 166.02495:274 166.0687:11 170.76637:19 175.00397:108 177.22737:9 178.42944:40 181.05302:122 194.80812:31 197.94951:13 198.…	SBSHGFDVQPIUCS-MSQBUQHVNA-N	O=C(O)CC1C=2C(O)=CC(O)=CC2OC(C3=CC=C(O)C(O)=C3)C1O	25897	29923	34228	23171	20733	26181	35218	40693	32017	19017	19003	17178	30482	26304	24498	31505	29233	30886	7287	7552	7837	9983	6431	8603	29468	32901	30768	10510	9593	8548	9479	12263	14321	9442	11509	7887
6:3+6O fatty acyl hexoside	353.073	[M-H]-	0.834	-2.7	Fatty acyl glycosides of mono- and disaccharides	353.07355:47150 354.0769:9913 355.08026:3567	101.02474:179 103.10424:29 104.33738:30 104.50238:6 106.35725:18 106.68191:14 107.00971:12 107.03844:30 110.31109:20 110.35078:67 110.36102:55 110.40407:25 110.43848:12 110.48427:5 110.58279:35 110.6817:21 110.7148:21 110.93786:74 110.97369:36 111.00956:36441 111.13099:111 111.15368:146 111.19739:72 111.24033:36 111.25979:61 111.30116:63 111.33207:51 111.35019:38 111.38219:94 111.41354:34 111.437…	DVMKRMXSGLOXJZ-UHFFFAOYSA-N	O=C2OC(C(O)=C2(OC1OC(CO)C(O)C(O)C1(O)))C(O)C(O)O	396296	458338	448276	471000	472754	473813	441156	470671	464922	441794	462288	448452	426118	430063	434617	554497	539143	543747	458602	463457	441933	527536	513591	533851	494892	515406	510976	517647	529348	519287	437492	433228	444609	510177	533620	505013
Syringic acid hexoside	359.099	[M-H]-	3.628	-1.5	Hydrolyzable tannins	359.09894:4554 360.10229:1441 361.10565:1367	106.78068:27 117.22006:23 122.42952:15 123.00919:1313 123.09007:29 123.19038:24 123.93868:48 126.99844:87 127.08383:19 128.96729:142 137.02286:162 137.05609:13 137.21291:34 138.03281:2358 138.13504:27 138.15643:11 138.45573:22 138.49037:15 138.84015:32 138.95848:24 139.42944:21 141.78355:63 146.37671:161 151.01746:108 152.04564:73 153.05646:1122 153.282:13 153.37225:22 163.03822:59 164.04875:158 …	CIYLTHWUJCCASO-UHFFFAOYSA-N	O=C(OC1OC(CO)C(O)C(O)C1(O))C=2C=C(OC)C(O)=C(OC)C=2	25128	33416	30871	34526	32181	35216	35915	29090	29715	35984	37163	33211	35834	31681	30707	44361	35000	37730	38405	27152	38767	36445	39177	36489	35731	34154	31435	33770	30696	37225	31227	39984	36083	39854	35094	33437
Syringin hexoside	359.1	[M-H]-	1.157	-3.1	Hydrolyzable tannins	359.09952:8169 360.10287:1967 361.10623:0	100.00487:5 107.93127:102 108.28156:17 120.34271:14 124.78634:27 125.94158:96 126.98333:104 128.96178:197 128.97359:50 129.00067:9 129.33136:39 132.72514:35 136.25104:42 140.90889:24 141.97319:72 142.11438:31 142.89067:14 142.93942:132 143.00536:8 143.08051:53 145.69502:11 150.48482:7 153.01831:139 153.05434:14 153.38515:13 155.97122:106 158.89192:82 167.95267:283 168.01987:33 170.15915:22 170.97…	BLKMDORKRDACEI-YHRMJZTLNA-N	O=C(O)C1=CC(OC)=C(OC2OC(CO)C(O)C(O)C2O)C(OC)=C1	43653	47121	49335	50942	49977	49648	49712	51615	54298	45276	52126	51486	42904	42138	49144	55344	56964	59521	54352	57357	49714	66944	59762	61982	47613	55257	54180	59603	51543	55796	61306	50959	54637	62341	64340	58504
Tetrahydroxy-tetramethoxyflavone	387.072	[M-H2O-H]-	3.935	0.1	8-O-methylated flavonoids	387.07211:5070 388.07546:1297 389.07882:257	108.01298:102 111.77952:10 113.67363:19 120.0221:95 125.02521:394 130.06355:14 147.0813:101 152.01344:46 159.0638:21 163.00215:152 163.05869:7 164.01118:951 166.01929:29 166.11325:18 167.03485:511 167.08243:10 169.01494:37 173.06004:49 177.01849:61 178.35817:15 180.26112:9 182.02676:30 189.98235:73 190.996:139 191.07091:70 203.81229:52 205.00873:39 207.07114:102 207.65111:27 208.54228:15 213.7515…	BZIFACMSBCPHCK-UHFFFAOYSA-N	O=C1C(OC)=C(OC=2C(OC)=C(O)C(OC)=C(O)C12)C=3C=C(O)C(OC)=C(O)C3	25814	43647	50874	25100	21736	22867	49832	39485	44206	8277	11892	5891	29222	28559	27989	27613	28346	28084	5510	8179	9705	8769	7984	9893	37691	40148	38262	5611	11549	4562	15740	17789	16088	840	12962	4248
Tetrahydroxy-dimethoxyflavone-acetate	387.073	[M-H]-	4.112	0.9	4'-O-methylated flavonoids	387.07181:8870 388.07516:2687 389.07852:614	105.64613:33 105.68895:22 106.04216:165 107.04921:37 119.71788:55 120.02329:274 120.06358:14 121.06607:132 123.04578:33 123.57879:6 124.55927:58 125.02503:959 126.71292:23 127.0258:63 130.4478:13 134.29332:22 136.0173:83 139.67599:53 141.06104:10 145.46469:45 150.0647:102 151.62633:35 158.61743:40 159.04218:177 160.33557:22 161.02055:60 163.00285:487 163.07423:138 163.11409:11 163.42276:13 163.58…	IPBWNGKZMSLFJO-UHFFFAOYSA-N	O=C(OC1=CC(=C(O)C=C1OC)C=2OC=3C=C(O)C=C(O)C3C(=O)C2OC)C	61009	62261	65451	41699	48267	47309	65658	72967	67262	32345	30990	33943	46520	48025	49485	53110	46925	60787	5968	4917	8477	5948	8624	9091	58925	65527	60535	4915	5898	6996	13160	12037	17018	7309	6501	8538
Resveratrol-O-hexoside	389.126	[M-H]-	4.946	-2.1	Stilbene glycosides	389.125:3859 390.12835:1110 391.13171:389	100.41148:16 102.22441:44 110.11276:42 111.15291:20 115.78525:18 116.50524:99 116.53345:5 120.67223:20 121.06718:247 134.2731:26 140.59991:7 141.39954:50 141.44075:17 143.05177:368 143.77841:15 152.54379:30 155.10712:264 155.15276:17 155.22614:37 155.2392:11 155.42944:14 157.06528:442 159.08293:270 159.10762:39 159.14917:7 163.20055:30 168.05698:202 168.09673:12 174.00183:20 181.80655:15 183.0823…	RUOKEYJFAJITAG-UPHRSURJNA-N	OC=1C=C(O)C=C(C=CC2=CC=C(OC3OC(CO)C(O)C(O)C3O)C=C2)C1	10112	13811	11379	6134	5297	6383	15250	18518	15384	1978	2422	3218	13871	11783	12228	10816	11436	12699	5513	4690	6712	9582	7824	9857	9295	9472	10799	6241	8224	5839	21729	24030	21166	4734	3944	3368
Apigenin-O-hexoside	403.103	[M+H]+, [M-H]-	4.3	-0.6	Flavonoid-7-O-glycosides	403.1026:15838 404.10595:6608 405.10931:1546	109.02925:61 109.04717:5 121.03051:135 125.09641:264 130.06621:101 133.06303:60 139.0379:238 149.05896:57 152.00938:24 157.13515:205 157.194:7 160.0518:72 165.05719:71 165.93094:78 166.24068:40 167.0338:2511 167.11327:11 167.621:27 167.77364:8 168.00305:9 169.04485:59 169.42323:52 176.04475:241 176.08505:26 187.14389:72 191.03418:131 191.06831:274 194.05806:314 194.09877:39 203.03636:208 203.0914…	ASMYXLDPYBVDFS-JKTJIZMMNA-N	O=C1C=C(OC2=CC(OC3OCC(O)C(O)C3O)=CC(O)=C12)C=4C=CC(O)=CC4	127076	128923	120129	78212	94662	78678	127131	123349	127272	45002	53543	57924	70311	68744	73605	104347	100954	73734	44562	46187	42152	45744	46962	49484	113309	104966	111481	37002	45211	38103	56634	60505	64945	50348	54501	49270
Astilbin	449.109	[M-H]-	4.701	0.3	Flavonoid-3-O-glycosides	449.10883:5780 450.11218:2228 451.11554:927	103.06498:22 103.75676:19 103.79755:96 103.82941:6 105.0974:34 106.37141:27 107.01384:639 115.83794:36 116.21514:28 117.09701:14 119.92236:90 121.98354:35 125.02486:223 125.05789:12 133.02911:77 139.33185:12 142.46629:15 149.56223:19 150.03143:367 150.08885:8 151.00438:1115 151.03992:566 151.17516:42 151.39279:18 151.46544:12 152.01263:707 153.01649:64 159.02858:31 161.02499:114 161.05136:15 161.…	ZROGCCBNZBKLEL-MPRHSVQHSA-N	O=C1C=2C(O)=CC(O)=CC2OC(C3=CC=C(O)C(O)=C3)C1OC4OC(C)C(O)C(O)C4O	32805	35386	32609	7584	8430	6312	31522	33836	37604	4404	5468	5897	17552	16300	17599	9895	9076	13501	14370	14934	14893	12653	14278	14170	23649	21694	22702	14053	11981	14313	27861	26979	32512	8339	6763	8659
Peonidin-O-hexoside Isomer I	461.11	[M-2H]-	4.068	-2.5	Anthocyanidin-3-O-glycosides	461.11008:17289 462.11343:5304 463.11679:1334	100.15182:115 102.94824:125 103.12285:22 107.0134:16 107.26939:17 107.46287:26 107.85513:10 108.02096:30 108.55916:6 109.56319:26 117.03356:140 118.94374:35 119.01602:54 119.92254:39 120.5805:14 121.96054:8 122.25574:40 124.29275:32 125.48808:99 125.94155:167 134.91333:39 139.60983:13 145.02959:43 147.009:337 147.18034:13 147.63765:5 148.017:480 148.06322:12 155.26506:7 157.9323:57 159.04507:94 1…	ZZWPMFROUHHAKY-UHFFFAOYNA-O	COC1=C(O)C=CC(=C1)C1=C(OC2OC(CO)C(O)C(O)C2O)C=C2C(O)=CC(O)=CC2=[O+]1	96998	96723	102108	96402	103216	100430	116635	121649	116304	82454	85546	85449	110275	100613	105070	132929	125311	136146	43625	45668	46195	56194	54095	48939	114695	126947	117320	52421	53236	55936	64898	68663	61770	63857	61668	61091
Peonidin-O-hexoside Isomer II	461.132	[M-H]-	3.874	0.8	Anthocyanidin-3-O-glycosides	461.13187:2339 462.13522:625 463.13858:644	100.32846:117 100.36499:5 103.54943:69 109.4398:48 114.05405:40 114.8832:7 126.59685:66 129.64035:21 131.67552:203 131.70656:13 137.02206:55 146.38385:17 147.00581:154 147.23846:6 149.02438:180 156.1866:26 156.95984:195 167.03671:216 167.09879:8 168.84869:23 169.51234:35 173.08028:12 178.07388:34 179.95148:142 183.04414:39 188.04716:243 188.12198:14 189.62241:62 190.40459:23 192.58514:26 194.6622…	ZZWPMFROUHHAKY-VRRLNDPFSA-O	COC1=C(O)C=CC(=C1)C1=C(O[C@@H]2O[C@H](CO)[C@H](O)[C@H](O)[C@H]2O)C=C2C(O)=CC(O)=CC2=[O+]1	10210	11878	15691	16799	9719	17457	9416	18334	18625	13403	18019	15416	15593	13785	7615	21915	19261	22491	10886	17461	18945	19949	23854	21267	13278	20264	14596	18980	19136	22770	14287	14137	16146	16120	21706	19824
Quercetin O-hexoside	463.089	[M-H]-	4.591	-1.1	Flavonoid O-glycosides	463.08871:19346 464.09206:8698 465.09542:2324	104.19562:23 107.01214:202 107.60505:20 109.03092:163 112.17619:37 113.02398:128 113.58244:69 118.64964:161 122.34415:56 124.46103:75 125.02531:32 125.5941:18 131.55614:10 134.03598:97 136.41315:33 137.29842:19 138.7254:34 141.63896:18 142.27986:5 143.11745:17 144.68294:23 147.14091:35 151.00304:1045 151.17133:59 151.20485:8 151.25641:24 152.30389:37 157.28285:10 160.52901:20 163.38707:18 164.010…	OIUBYZLTFSLSBY-OKOVKYKENA-N	O=C1C(O)=C(OC=2C=C(O)C=C(O)C12)C=3C=CC(OC4OC(CO)C(O)C(O)C4O)=C(O)C3	117525	127026	121832	3853	2946	2893	54968	53924	59950	15529	13559	13485	29508	26310	25941	18081	17601	17433	17121	14398	14689	14413	13421	12628	37286	39429	38357	17347	17233	16038	25758	27217	28417	13245	10327	12539
Delphinidin-O-Hexoside	465.104	[M]+, [M-2H]-	3.732	-0.7	Anthocyanidin-3-O-glycosides	465.10312:31113 466.10647:8834 467.10983:2391	101.02301:47 110.07079:128 116.9828:268 136.07587:91 145.56554:18 150.03062:34 157.06622:69 176.96588:104 216.11578:16 229.04875:84 243.02551:157 257.03516:143 267.04724:42 274.07611:73 285.03604:149 302.03207:49 H115 303.2998:36 303.31793:35 303.36658:27 303.40302:21 303.47037:26 303.52179:17 303.59058:33 303.68082:12 303.7077:12 304.05365:387 304.12308:70 304.24414:52 304.58905:23 305.05606:97 …	XENHPQQLDPAYIJ-UHFFFAOYNA-O	OCC1OC(OC2=C([O+]=C3C=C(O)C=C(O)C3=C2)C2=CC(O)=C(O)C(O)=C2)C(O)C(O)C1O	393531	403184	402037	275645	260190	268122	407149	451003	445307	195264	206100	195814	297376	290643	281330	373418	374333	377051	144725	138559	146978	181028	172935	186564	367901	391157	371505	192624	203067	196753	269684	258571	273124	207364	221227	225096
Leucodelphinidin-O-Hexoside	467.119	[M-H]-	3.711	-0.9	Flavonoid-3-O-glycosides	467.1199:6115 468.12325:1527 469.12661:433	101.37712:38 103.17099:119 106.08138:21 107.05022:440 107.07794:30 107.10667:8 109.02991:617 110.65217:21 111.00875:55 111.36344:150 113.02305:93 114.03683:6 116.79207:39 117.76193:24 119.63288:75 121.02954:73 123.3482:18 125.02531:1108 125.06563:30 125.71001:17 125.94098:67 127.23309:19 137.02364:1114 137.07965:6 142.44145:12 145.06689:75 147.04784:95 147.08911:9 148.26274:14 149.02467:259 149.0…	FSGNSYZESMMQHF-LEQTVXNINA-N	OC=1C=C(O)C2=C(OC(C3=CC(O)=C(O)C(O)=C3)C(OC4OC(C)C(O)C(O)C4O)C2O)C1	41139	43629	47787	44391	42108	43188	53092	52332	55988	23756	27883	26493	34374	32175	30527	45763	47641	45353	32824	34403	36425	34701	39416	38673	48699	47175	49169	35674	30157	35143	42004	40636	37668	39538	36914	37940
Epigallocatechin methylgallate	473.109	[M+H]+	4.032	-2	Catechin gallates	473.10883:14180 474.11218:7223 475.11554:2390	146.03084:16 197.16347:168 202.02307:57 215.0305:85 220.05226:147 220.12006:5 225.06668:89 227.44785:10 237.05382:115 240.04175:52 253.04797:112 255.06308:316 255.38324:42 283.05536:328 283.09174:25 283.12094:11 310.96024:69 310.99451:99 311.05511:12324 311.19119:22 311.2901:21 311.34274:42 311.40277:7 311.4249:18 311.52304:19 311.54633:32 311.64957:21 311.84158:43 311.86005:19 311.89374:16 312.0…	WVRDOLPMKOCJRJ-DMCKPQHPNA-N	O=C(OC1CC=2C(O)=CC(O)=CC2OC1C3=CC(O)=C(O)C(O)=C3)C4=CC(O)=C(O)C(OC)=C4	69790	68146	65861	46474	46516	48119	68020	65053	72395	58639	57920	63464	68727	66495	65117	85428	83434	92077	26591	31410	30194	35065	38065	39831	58976	59156	62973	49569	49226	51424	59340	57292	56789	65217	60375	62413
Syringetin-O-hexoside	507.113	[M-H]-	4.781	-1	Flavonoid-3-O-glycosides	507.11493:4395 508.11828:1901 509.12164:401	103.05456:14 109.02827:118 109.05453:9 112.74301:30 115.19913:28 117.27268:47 119.15964:12 129.98836:47 135.36562:30 141.05453:69 142.55064:27 149.1855:36 152.16678:14 153.89301:31 159.99739:35 160.48474:114 163.00145:33 168.67201:86 168.70441:11 178.17917:33 186.03035:96 194.21669:15 196.16109:25 202.02521:63 206.5955:84 208.98431:63 211.06174:59 213.01918:169 223.4088:46 224.94711:70 228.77412:…	JMFWYRWPJVEZPV-UOCKATJYSA-N	OCC(O1)C(O)C(O)C(O)C1OC(C(=O)3)=C(Oc(c4)c(c(O)cc(O)4)3)c(c2)cc(OC)c(O)c(OC)2	22060	25442	25022	3042	1919	2820	22398	26122	20907	2843	2339	2293	6871	7106	5180	4210	3335	3727	6030	7252	7529	6257	5663	6164	20889	20256	19198	5079	6485	6877	14299	12949	16061	4907	4819	4435
Procyanidin B1 dimer 2	579.151	[M+H]+	4.127	-0.9	Biflavonoids and polyflavonoids	579.15021:47019 580.15356:33389 581.15692:5452	107.01314:14 109.03091:54 111.0068:149 111.04353:36 121.02613:105 123.04432:3096 127.0392:5317 127.39:19 127.49196:41 127.77821:6 128.002:27 135.04445:1925 135.43602:10 137.01808:139 137.05081:252 139.03851:3331 139.10066:32 139.35741:11 140.04175:243 140.08919:18 141.03059:127 141.0695:135 143.04846:30 145.22258:39 147.04329:199 149.02307:595 149.05927:285 149.90044:10 151.03891:835 151.08678:16…	XFZJEEAOWLFHDH-UKWJTHFESA-N	O[C@H]1CC2=C(O[C@@H]1C1=CC(O)=C(O)C=C1)C([C@@H]1[C@@H](O)[C@H](OC3=CC(O)=CC(O)=C13)C1=CC(O)=C(O)C=C1)=C(O)C=C2O	363679	398434	372990	45200	49304	47400	317908	317115	314225	10734	13152	9966	30887	32716	31340	16358	20337	17541	69979	60491	60592	72934	73623	73693	211381	210014	218931	38036	39672	43071	139662	144288	137392	42728	41288	41236
Procyanidin B1 dimer 1	579.151	[M+H]+	3.856	-1.5	Biflavonoids and polyflavonoids	579.15063:50511 580.15398:40856 581.15734:9014	105.03222:41 105.06799:49 107.04937:679 107.09523:12 109.02751:328 109.07565:8 111.00755:247 111.04269:257 111.08006:9 117.21329:12 121.02599:63 123.04429:2314 123.1521:22 123.23484:14 123.34369:19 126.31474:13 127.03931:7446 127.20591:54 127.24506:15 127.28423:24 127.36618:11 128.04128:29 135.04451:2811 135.1371:16 135.28255:22 135.34311:17 135.46835:11 135.50732:89 136.04677:22 136.11519:12 137…	XFZJEEAOWLFHDH-UKWJTHFESA-N	O[C@H]1CC2=C(O[C@@H]1C1=CC(O)=C(O)C=C1)C([C@@H]1[C@@H](O)[C@H](OC3=CC(O)=CC(O)=C13)C1=CC(O)=C(O)C=C1)=C(O)C=C2O	392180	386132	383252	51491	47711	51670	345421	325584	328838	15049	17108	14605	33972	35609	37576	19559	19385	20530	64402	61917	62231	65975	75159	76251	229405	231403	236972	48442	48100	47788	143755	142341	141251	45323	47922	46197
Naringin	579.173	[M-H]-, [M+FA-H]-, [M+H]+	4.647	-2.4	Flavonoid-7-O-glycosides	579.17334:37867 580.17669:18684 581.18005:5113	104.84178:94 106.01482:13 106.89865:39 107.01026:108 109.78334:92 114.50031:51 115.00972:27 117.56981:26 118.24689:12 121.9503:124 123.00977:120 125.02586:246 133.06866:97 133.09222:14 133.46191:42 133.89163:89 135.04495:387 137.02512:500 137.05933:52 138.03214:580 138.22791:8 139.04179:86 143.55792:13 143.58713:44 146.03885:70 147.04308:74 148.01622:103 148.03949:14 149.02492:245 151.07738:138 1…	DFPMSGMNTNDNHN-ZPHOTFPESA-N	C[C@H]1[C@@H]([C@H]([C@H]([C@@H](O1)O[C@@H]2[C@H]([C@@H]([C@H](O[C@H]2Oc3cc(c4c(c3)O[C@@H](CC4=O)c5ccc(cc5)O)O)CO)O)O)O)O)O	171471	174214	197800	193064	210338	207503	210344	209674	214088	167706	179311	170207	194213	196865	196876	266447	260529	265163	173326	172193	173990	183863	180247	186816	213315	228798	222945	211376	206393	205467	222339	221425	226445	242371	237886	229858
Eriodictyol-O-Hexoside-Pentoside	581.152	[M-H]-	4.334	0.5	Flavonoid-7-O-glycosides	581.15094:7088 582.15429:3296 583.15765:1114	102.37685:52 108.70694:20 109.79582:38 111.78766:12 112.29752:24 115.5167:10 116.92683:147 118.01091:76 121.02921:95 125.02428:223 126.74419:20 127.89387:29 128.03732:73 128.69202:66 132.78874:18 136.239:54 138.03186:215 141.62242:18 149.02481:245 150.03378:135 156.99184:45 159.90099:41 162.87717:39 163.07318:59 163.14734:25 164.01146:148 164.04088:13 165.01912:223 165.06145:11 165.08438:10 165.2…	XOJWEJLMDBNZEF-YDDWGWMHNA-N	O=C1C2=C(O)C=C(OC3OC(COC4OC(CO)C(O)C4O)C(O)C(O)C3O)C=C2OC(C5=CC=C(O)C(O)=C5)C1	41694	44865	48921	48204	47161	49907	52463	53031	51762	25985	28427	33136	36280	36103	38131	42641	42984	42372	38688	33253	38417	36629	38895	40197	53723	54148	49422	29845	32333	34004	35538	35103	38665	36447	40210	35647
O-Coumaroyltrifolin	593.13	[M-H]-	3.571	0.6	Flavonoid 3-O-p-coumaroyl glycosides	593.1297:9783 594.13305:7271 595.13641:2146	100.73509:20 104.72064:23 108.00531:10 108.7871:33 109.03114:45 111.044:205 111.28101:28 112.94651:18 121.02794:69 121.55813:25 123.04572:183 124.04303:7 124.8175:64 125.0249:2188 125.06931:20 125.10447:9 125.17827:20 125.20554:16 125.2365:20 125.5089:25 130.33975:31 131.43275:30 133.0294:60 133.61786:18 134.03293:142 135.04268:105 135.68529:39 137.02452:383 137.05936:9 139.0387:244 139.06555:12 …	DVGGLGXQSFURLP-XCVCLJGONA-N	O=C(OCC1OC(OC=2C(=O)C=3C(O)=CC(O)=CC3OC2C=4C=CC(O)=CC4)C(O)C(O)C1O)C=CC5=CC=C(O)C=C5	55578	62322	60632	16307	14338	15073	58242	63310	51038	1126	3169	1481	6811	7315	6187	3314	2973	2864	6432	4349	3623	3948	5271	3427	44700	52240	45796	2847	5354	3711	20237	22120	18679	3202	4435	4467
Cyanidin-O-dihexoside	611.161	[M]+	3.344	0.6	Flavonoid-3-O-glycosides	611.16028:5503 612.16363:2732 613.16699:1016	110.07099:125 127.04042:52 163.03818:100 179.01811:51 213.05431:36 221.08005:155 287.05588:4460 287.13586:27 287.17175:17 287.80157:25 288.05411:340 288.43408:12	SXYMMDGPXYVCER-WGNLCONDSA-O	OC[C@H]1O[C@@H](O[C@H]2[C@H](OC3=C([O+]=C4C=C(O)C=C(O)C4=C3)C3=CC(O)=C(O)C=C3)O[C@H](CO)[C@@H](O)[C@@H]2O)[C@H](O)[C@@H](O)[C@@H]1O	53347	50540	50408	46685	42293	50211	47444	55703	49988	42164	42310	42038	46489	46012	44515	61614	63101	63266	43316	40393	42286	54240	43782	51853	54406	54403	53218	50173	51413	57363	52270	54591	50985	53291	58267	61293
Quercetin-O-dihexoside	625.142	[M-H]-	4.295	-1.1	Flavonoid-3-O-glycosides	625.14172:7794 626.14507:5257 627.14843:727	102.64975:39 104.79584:22 105.97119:115 106.00318:6 108.02412:168 109.28313:11 109.55244:72 112.79086:14 116.92738:232 121.03076:90 121.8916:100 122.03786:238 122.08215:8 122.76681:13 130.07147:43 130.3721:8 134.46245:24 135.01082:100 137.0251:84 137.71178:192 137.76323:6 138.95444:9 140.10649:23 140.42712:41 143.90329:56 147.00533:59 147.03241:5 149.15625:32 149.64272:22 149.99959:15 150.02933:1…	RPVIQWDFJPYNJM-UHFFFAOYNA-N	OCC1OC(OC2=C(O)C=C(C=C2)C2=C(OC3OC(CO)C(O)C(O)C3O)C(=O)C3=C(O)C=C(O)C=C3O2)C(O)C(O)C1O	47195	57706	58366	34624	32616	39739	61144	63413	64184	5375	8982	5931	32724	32484	27294	16226	18203	17402	15856	16144	14096	19992	17492	18871	55976	60800	52733	14348	16428	15791	44016	45745	41534	10081	8358	10956
Procyanidin C1 dimer 1	865.199	[M-H]-	4.286	-0.3	Biflavonoids and polyflavonoids	865.19879:21830 866.20214:20295 867.2055:5526	104.38398:20 105.09689:90 106.27494:16 109.02948:31 110.03306:136 110.05422:15 111.48248:7 121.02888:54 122.11942:133 123.04576:452 123.82665:31 124.25587:21 124.9109:14 125.02456:7189 125.07979:79 125.10835:23 125.15501:19 125.20569:19 125.24838:7 125.36524:15 125.41281:43 125.43856:40 125.45411:23 125.71068:53 126.02623:90 127.12768:7 128.60706:45 133.03032:148 135.04565:117 136.14572:17 137.02…	MOJZMWJRUKIQGL-UHFFFAOYNA-N	OC1CC2=C(OC1C1=CC(O)=C(O)C=C1)C(C1C(O)C(OC3=C(C4C(O)C(OC5=CC(O)=CC(O)=C45)C4=CC(O)=C(O)C=C4)C(O)=CC(O)=C13)C1=CC(O)=C(O)C=C1)=C(O)C=C2O	154615	177231	186761	29483	40144	30159	182822	180675	193403	3544	3788	3326	10701	11230	11924	5538	3302	5052	29182	27392	27356	33327	32374	32625	138549	138990	130375	13718	15977	16413	50731	55238	55599	16198	16613	19551
Procyanidin C1 dimer 2	865.199	[M-H]-	4.03	0.1	Biflavonoids and polyflavonoids	865.19836:19139 866.20171:12941 867.20507:4847	107.01386:218 107.03569:19 107.254:14 108.45792:39 109.03008:404 112.56618:57 114.48929:36 117.97283:40 118.03716:86 122.03413:138 122.13646:11 122.15614:54 123.04465:330 124.20672:83 124.50349:5 124.61193:34 125.02441:3970 125.42808:47 125.64487:36 126.02735:269 126.0715:15 128.8512:12 135.00842:275 135.04327:108 135.08272:10 137.0233:446 137.05846:21 138.08028:62 146.036:167 146.06393:18 148.61…	MOJZMWJRUKIQGL-UHFFFAOYNA-N	OC1CC2=C(OC1C1=CC(O)=C(O)C=C1)C(C1C(O)C(OC3=C(C4C(O)C(OC5=CC(O)=CC(O)=C45)C4=CC(O)=C(O)C=C4)C(O)=CC(O)=C13)C1=CC(O)=C(O)C=C1)=C(O)C=C2O	166205	192822	205933	40213	36737	35256	189718	191894	199791	5665	5740	4110	13891	12431	16003	6494	5321	6010	31117	27388	27198	28040	31072	33917	150841	152424	153012	15551	16512	17947	61777	60368	62437	20010	20424	17230
Procyanidin C1 dimer 3	865.199	[M-H]-	3.434	-0.1	Biflavonoids and polyflavonoids	865.19861:8848 866.20196:7268 867.20532:2625	104.03271:18 107.75062:36 109.02875:94 109.30901:7 115.52391:16 119.17505:32 120.29462:18 121.63887:49 123.00996:132 123.04361:47 125.02494:3376 125.07985:24 125.37373:11 125.63608:69 127.49947:37 134.16454:6 134.38171:22 137.0251:208 137.63606:26 147.8562:91 149.02454:46 150.09735:18 151.04132:414 151.14523:10 151.4438:53 157.03438:41 158.84917:17 160.05057:182 160.09903:37 161.02492:793 161.286…	MOJZMWJRUKIQGL-UHFFFAOYNA-N	OC1CC2=C(OC1C1=CC(O)=C(O)C=C1)C(C1C(O)C(OC3=C(C4C(O)C(OC5=CC(O)=CC(O)=C45)C4=CC(O)=C(O)C=C4)C(O)=CC(O)=C13)C1=CC(O)=C(O)C=C1)=C(O)C=C2O	53157	73612	80586	23968	26240	30800	71533	72649	77493	2613	2372	3026	8528	10744	10202	3870	5761	4217	14222	14273	13852	15042	15099	13097	63469	66535	58135	10285	11171	8344	29335	31318	32399	10444	10117	7747
